# Supplementary material for: A Quality Improvement Project to Support Post-Intensive Care Unit Patients with COVID-19: Structured Telephone Support
Source: Int J Environ Res Public Health. 2022 Aug 6;19(15):9689. doi: 10.3390/ijerph19159689 (PMC9368104; doi:10.3390/ijerph19159689)
Supplement: Supplementary file 1 [file ijerph-19-09689-s001.zip]

Archive with 1 entries (1 files):
- ijerph-1811403-supplementary.pdf
